# Supplementary material for: Parental Perceptions and Family Impact on Adolescents’ Oral Health-Related Quality of Life in Relation to the Severity of Malocclusion and Caries Status
Source: Children (Basel). 2025 Mar 28;12(4):425. doi: 10.3390/children12040425 (PMC12025449; doi:10.3390/children12040425)
Supplement: Supplementary file 1 [file children-12-00425-s001.zip]

Archive with 1 entries (1 files):
- children-3498977-supplementary.pdf
